# Supplementary material for: In Vitro Bactericidal Activity of a Neomycin-Polymyxin B-Nystatin Combination Compared to Metronidazole and Clindamycin Against the Main Bacteria Involved in Bacterial Vaginosis and Aerobic Vaginitis
Source: Pharmaceuticals (Basel). 2025 Feb 27;18(3):340. doi: 10.3390/ph18030340 (PMC11946053; doi:10.3390/ph18030340)
Supplement: Supplementary file 1 [file pharmaceuticals-18-00340-s001.zip]

Archive with 1 entries (1 files):
- pharmaceuticals-3280841-supplementary.pdf
